# Supplementary material for: NaCl cotransporter abundance in urinary vesicles is increased by calcineurin inhibitors and predicts thiazide sensitivity
Source: PLoS One. 2017 Apr 21;12(4):e0176220. doi: 10.1371/journal.pone.0176220 (PMC5400280; doi:10.1371/journal.pone.0176220)
Supplement: S3 Excel — Both the dimeric and monomeric forms of the tNCC and pNCC bands on the blots were quantified together. (XLSX) [file pone.0176220.s003.xlsx]

## Sheet: Sheet1
Densitometry Analysis of Group 2
	Responders	tNCC	CD9		pNCC	CD9		Responders before	tNCC	CD9		pNCC	CD9		Non-responders before	tNCC	CD9		pNCC	CD9
	7	11.31	2.23059		7.58522	1.9561		7	0.722343	0.0922542		0.706472	0.342715		12	0.86202	0.977993		1.85342	0.827672
	9	1.26282	0.870378		1.48973	0.758424		9	0.424967	0.309026		0.407893	0.490709		19	0.83036	0.582791		1.25707	1.42985
	15	9.09081	2.35747		8.99464	1.57813		15	0.813435	0.385824		0.791776	0.449267		21	1.50294	0.743417		5.73284	1.99652
	22	0.619502	0.294245		0.0619846	0.26251		22	0.0242731	0.142484		0.0306383	0.218676		25	0.782282	1.33412		16.4132	0.783719
	27	2.96928	1.17049		3.60266	0.978837		27	0.634009	0.596626		0.632529	0.741044		32	1.83428	1.17282		7.27511	1.06001
	31	0.497468	0.364562		1.29276	0.322605		31	0.291835	0.319414		0.288826	0.382394		39	0.534338	1.18408		1.64216	0.325242
	33	45.8787	1.90309		10.6824	1.45266		33	1.76642	1.69335		2.09616	2.27368		41	0.228068	1.08317		2.39085	0.495331
	35	13.6512	3.1578		7.28456	2.43784		35	1.62065	2.57287		1.65367	2.17438		42	1.42571	0.921605		13.0319	1.08165
	37	3.05666	2.61702		3.41986	1.90091		37	0.79991	1.97342		0.846244	1.56464
	38	219.839	5.51788		23.9329	4.29099		38	2.90215	2.52891		2.54579	1.75431
				vs							vs							vs
	Non-responders	tNCC	CD9		pNCC	CD9		Responders after	tNCC	CD9		pNCC	CD9		Non-responders after	tNCC	CD9		pNCC	CD9
	12	1.35032	0.71148		0.903196	0.613536		7	0.599638	0.111155		0.578806	0.395972		12	18.7878	1.23588		0.582271	1.87698
	19	0.820384	1.63208		1.38009	1.53075		9	1.10245	0.314561		1.10651	0.493113		19	1.4803	0.397274		0.13051	0.908015
	21	2.88169	2.86329		2.88429	2.64763		15	0.528796	0.215618		0.519084	0.256268		21	1.23904	0.429752		0.688348	1.09846
	25	0.977715	0.356639		0.699256	0.367853		22	0.216712	0.585985		0.269837	0.902777		25	9.88038	1.4579		1.28713	1.27329
	32	1.00623	0.781839		1.02506	0.809848		27	1.2806	0.742083		1.4245	1.36459		32	37.3308	1.64796		0.57285	2.47479
	39	0.330822	0.174614		0.3397	0.197904		31	0.568477	0.0882864		0.540457	0.122741		39	7.15355	1.20559		2.40575	0.918106
	41	0.243103	0.328814		0.0433001	0.31965		33	1.66806	2.79135		2.47824	2.74634		41	2.0702	1.06709		1.42856	0.828421
	42	0.389737	1.15124		0.725105	1.51283		35	1.63184	0.942745		1.64825	0.819403		42	2.59411	0.837398		0.904576	1.33015
								37	1.97013	2.13429		2.08754	1.56377
								38	3.42116	2.07393		3.66734	1.33502
