# Supplementary material for: NaCl cotransporter abundance in urinary vesicles is increased by calcineurin inhibitors and predicts thiazide sensitivity
Source: PLoS One. 2017 Apr 21;12(4):e0176220. doi: 10.1371/journal.pone.0176220 (PMC5400280; doi:10.1371/journal.pone.0176220)
Supplement: S4 Excel — It contains the data of tNCC and pNCC in responders compared to non-responders for both males and females separately. (XLSX) [file pone.0176220.s004.xlsx]

## Sheet: Sheet1
Densitometry Analysis of Group 2 corrected for sex
	Male = 1, Female = 0							Male = 1, Female = 0							Male = 1, Female = 0
	Responders	tNCC	CD9		pNCC	CD9		Responders before	tNCC	CD9		pNCC	CD9		Non-responders before	tNCC	CD9		pNCC	CD9
	1	11.31	2.23059		7.58522	1.9561		1	0.722343	0.0922542		0.706472	0.342715		1	0.86202	0.977993		1.85342	0.827672
	0	1.26282	0.870378		1.48973	0.758424		0	0.424967	0.309026		0.407893	0.490709		1	0.83036	0.582791		1.25707	1.42985
	0	9.09081	2.35747		8.99464	1.57813		0	0.813435	0.385824		0.791776	0.449267		0	1.50294	0.743417		5.73284	1.99652
	1	0.619502	0.294245		0.0619846	0.26251		1	0.0242731	0.142484		0.0306383	0.218676		1	0.782282	1.33412		16.4132	0.783719
	0	2.96928	1.17049		3.60266	0.978837		0	0.634009	0.596626		0.632529	0.741044		1	1.83428	1.17282		7.27511	1.06001
	0	0.497468	0.364562		1.29276	0.322605		0	0.291835	0.319414		0.288826	0.382394		1	0.534338	1.18408		1.64216	0.325242
	1	45.8787	1.90309		10.6824	1.45266		1	1.76642	1.69335		2.09616	2.27368		1	0.228068	1.08317		2.39085	0.495331
	1	13.6512	3.1578		7.28456	2.43784		1	1.62065	2.57287		1.65367	2.17438		0	1.42571	0.921605		13.0319	1.08165
	1	3.05666	2.61702		3.41986	1.90091		1	0.79991	1.97342		0.846244	1.56464
	1	219.839	5.51788		23.9329	4.29099		1	2.90215	2.52891		2.54579	1.75431
				vs							vs							vs
	Non-responders	tNCC	CD9		pNCC	CD9		Responders after	tNCC	CD9		pNCC	CD9		Non-responders after	tNCC	CD9		pNCC	CD9
	1	1.35032	0.71148		0.903196	0.613536		1	0.599638	0.111155		0.578806	0.395972		1	18.7878	1.23588		0.582271	1.87698
	1	0.820384	1.63208		1.38009	1.53075		0	1.10245	0.314561		1.10651	0.493113		1	1.4803	0.397274		0.13051	0.908015
	0	2.88169	2.86329		2.88429	2.64763		0	0.528796	0.215618		0.519084	0.256268		0	1.23904	0.429752		0.688348	1.09846
	1	0.977715	0.356639		0.699256	0.367853		1	0.216712	0.585985		0.269837	0.902777		1	9.88038	1.4579		1.28713	1.27329
	1	1.00623	0.781839		1.02506	0.809848		0	1.2806	0.742083		1.4245	1.36459		1	37.3308	1.64796		0.57285	2.47479
	1	0.330822	0.174614		0.3397	0.197904		0	0.568477	0.0882864		0.540457	0.122741		1	7.15355	1.20559		2.40575	0.918106
	1	0.243103	0.328814		0.0433001	0.31965		1	1.66806	2.79135		2.47824	2.74634		1	2.0702	1.06709		1.42856	0.828421
	0	0.389737	1.15124		0.725105	1.51283		1	1.63184	0.942745		1.64825	0.819403		0	2.59411	0.837398		0.904576	1.33015
								1	1.97013	2.13429		2.08754	1.56377
								1	3.42116	2.07393		3.66734	1.33502
