# Supplementary material for: NaCl cotransporter abundance in urinary vesicles is increased by calcineurin inhibitors and predicts thiazide sensitivity
Source: PLoS One. 2017 Apr 21;12(4):e0176220. doi: 10.1371/journal.pone.0176220 (PMC5400280; doi:10.1371/journal.pone.0176220)
Supplement: S5 Excel — It contains the data of tNCC and pNCC normalized to CD9. (XLSX) [file pone.0176220.s005.xlsx]

## Sheet: Sheet1
Densitometry Analysis of Group 2 corrected for CD9
	Responders	tNCC/CD9	pNCC/CD9		Responders before	tNCC/CD9	pNCC/CD9		Non-responders before	tNCC/CD9	pNCC/CD9
	7	3.89732	3.46188		7	7.82992	2.06139		12	0.881417	2.23932
	9	1.11521	1.7536		9	1.37518	0.831231		19	1.4248	0.879161
	15	2.96403	5.08832		15	2.10831	1.76237		21	2.02167	2.87141
	22	1.6183	0.210801		22	0.170357	0.140108		25	0.586365	20.9427
	27	1.94988	3.28584		27	1.06266	0.853564		32	1.56399	6.86322
	31	1.04886	3.57752		31	0.913658	0.755308		39	0.451268	5.04903
	33	18.5301	6.56505		33	1.04316	0.921925		41	0.210556	4.82678
	35	3.32286	2.66767		35	0.629898	0.760524		42	1.54699	12.0482
	37	0.897771	1.60613		37	0.405341	0.540857
	38	30.6238	4.97935		38	1.14759	1.45116
		vs				vs				vs
	Non-responders	tNCC/CD9	pNCC/CD9		Responders after	tNCC/CD9	pNCC/CD9		Non-responders after	tNCC/CD9	pNCC/CD9
	12	1.45882	1.31424		7	5.39462	1.46173		12	15.202	0.310217
	19	0.386367	0.804894		9	3.50471	2.24392		19	3.72615	0.143731
	21	0.773585	0.972561		15	2.45247	2.02555		21	2.88314	0.62665
	25	2.10722	1.69705		22	0.369824	0.298896		25	6.77711	1.01087
	32	0.989248	1.13		27	1.72569	1.0439		32	22.6527	0.231475
	39	1.45627	1.53241		31	6.43901	4.40322		39	5.93367	2.62034
	41	0.568283	0.120934		33	0.59758	0.902376		41	1.94003	1.72443
	42	0.260214	0.427902		35	1.73095	2.01152		42	3.09782	0.680058
					37	0.923084	1.33494
					38	1.6496	2.74703
